# Supplementary material for: Making the Coupled Gaussian Process Dynamical Model Modular and Scalable with Variational Approximations
Source: Entropy (Basel). 2018 Sep 21;20(10):724. doi: 10.3390/e20100724 (PMC7512289; doi:10.3390/e20100724)
Supplement: Supplementary file 1 [file entropy-20-00724-s001.zip]

Archive with 4 entries (4 files):
- S1_example_stimuli.mov
- S2_experiment_demo.avi
- S3_modular_primitives.mov
- S4_pass_the_bottle.mkv
